# Supplementary material for: Association between gastric content fluidity and pars oesophageal ulcers in nursery pigs: a cross-sectional study of high-risk Danish herds using commercial feed
Source: Porcine Health Manag. 2021 Feb 23;7:19. doi: 10.1186/s40813-021-00199-x (PMC7901203; doi:10.1186/s40813-021-00199-x)
Supplement: Supplementary file 1 — Additional file 1. Statistical GAM model (r file). [file 40813_2021_199_MOESM1_ESM.r]

library('tidyverse')
library(expand_grid)
options(stringsAsFactors=FALSE)
theme_set(theme_light())

## Start by loading a pre-cleaned dataset:
(load("d1.rda"))

# And extract only information we need for the GAM:
dg <- d1 %>%
	select(pou = gu_seges, farm_no, sample_no, solid_phase_prcnt, sex=SEX_FM) %>%
	mutate(sex = factor(sex, levels=c("Male","Female")))

str(dg)
summary(dg)


library('mgcv')
library('oddsratio')

## NB: sex does not significantly improve fit (p=0.248):
model1 <- gamm(pou ~ sex + s(solid_phase_prcnt), random=list(farm_no=~1), data=dg, family='binomial')
model2 <- gamm(pou ~ s(solid_phase_prcnt), random=list(farm_no=~1), data=dg, family='binomial')
anova(model1$gam, model2$gam)
# but we can probably keep it anyway
summary(model1)

##Final model ###
model_final <- gam(pou ~ sex + s(solid_phase_prcnt) + s(farm_no, bs='re'), data=dg, family='binomial')
summary(model_final)

#Odds Ratio by 20 quantil% 
or_gam(
  data = dg, model = model_final, pred = "solid_phase_prcnt",
  percentage = 20, slice = TRUE
) 


## Create a plot:
fakedata <- expand_grid(solid_phase_prcnt=seq(20, 100, by=1), sex=c('Male','Female'))
preds <- predict(model1$gam, newdata=fakedata, se.fit=TRUE)
fakedata$Prediction <- plogis(preds$fit)
fakedata$Lower <- plogis(preds$fit - 1.96*preds$se.fit)
fakedata$Upper <- plogis(preds$fit + 1.96*preds$se.fit)

ggplot(fakedata, aes(x=solid_phase_prcnt, y=Prediction, ymin=Lower, ymax=Upper)) +
	geom_ribbon(alpha=0.25) +
	geom_line() +
	scale_y_continuous(trans='logit', breaks=c(0.01, 0.05, 0.1, 0.2, 0.4, 0.6, 0.8, 0.9, 0.95, 0.99)) +
	facet_wrap(~sex) +
	ylab("Predicted probability of ulceration (logit scale)") +
	xlab("Solid phase percent")
ggsave("gam_figure.pdf", width=10, height=6)

## We need a different formulation of the same model to get confidence intervals for farm effects:
model3 <- gam(pou ~ sex + s(solid_phase_prcnt) + s(farm_no, bs='re'), data=dg, family='binomial')
preds <- predict(model3, newdata=tibble(farm_no=unique(dg$farm_no), solid_phase_prcnt=100, sex='Female'), type='terms', terms="s(farm_no)", se.fit=TRUE)
or_farms <- tibble(Effect=str_c('Farm_', 1:10), coef=as.numeric(preds$fit), se=as.numeric(preds$se.fit)) %>%
	mutate(OR = exp(coef), LowerCI = exp(coef-1.96*se), UpperCI = exp(coef+1.96*se))

# We can also get sex OR from this:
or_sex <- broom::tidy(model3, parametric=TRUE, conf.int=TRUE) %>%
	mutate(OR = exp(estimate), LowerCI = exp(conf.low), UpperCI = exp(conf.high))

# Export as a table:
or_tab <- bind_rows(
				or_farms %>% select(Effect, OR, LowerCI, UpperCI),
				or_sex %>% filter(term=="sexFemale") %>% select(Effect=term, OR, LowerCI, UpperCI)
			) %>%
			mutate_if(is.numeric, function(x) format(round(x,2)))
write_excel_csv(or_tab, "or_tab.csv")

## Summary table for smoothing terms:
write_excel_csv(broom::tidy(model3), "s_tab.csv")
