# Supplementary material for: Association between gastric content fluidity and pars oesophageal ulcers in nursery pigs: a cross-sectional study of high-risk Danish herds using commercial feed
Source: Porcine Health Manag. 2021 Feb 23;7:19. doi: 10.1186/s40813-021-00199-x (PMC7901203; doi:10.1186/s40813-021-00199-x)
Supplement: Supplementary file 2 — Additional file 2. Raw data for the statistical GAM model. [file 40813_2021_199_MOESM2_ESM.zip]

Archive with 1 entries (1 files):
- d1.csv
