# Supplementary material for: Association between gastric content fluidity and pars oesophageal ulcers in nursery pigs: a cross-sectional study of high-risk Danish herds using commercial feed
Source: Porcine Health Manag. 2021 Feb 23;7:19. doi: 10.1186/s40813-021-00199-x (PMC7901203; doi:10.1186/s40813-021-00199-x)
Supplement: Supplementary file 2 — Additional file 2. Raw data for the statistical GAM model. [file 40813_2021_199_MOESM2_ESM.zip › d1.csv]

gu_seges	farm_no	sample_no	solid_phase_prcnt	SEX_FM
Healthy	1	Sample_1	100	Male
Healthy	1	Sample_2	98	Female
Healthy	1	Sample_3	100	Male
Healthy	1	Sample_4	92	Male
Healthy	1	Sample_5	100	Male
Healthy	1	Sample_6	100	Male
Healthy	1	Sample_7	100	Male
Healthy	1	Sample_8	100	Female
Healthy	1	Sample_9	99	Female
Healthy	1	Sample_10	100	Female
Healthy	1	Sample_11	100	Female
Healthy	1	Sample_12	100	Female
Healthy	1	Sample_13	100	Female
Healthy	1	Sample_14	100	Male
Healthy	1	Sample_15	100	Female
Healthy	1	Sample_16	100	Male
Healthy	1	Sample_17	100	Male
Healthy	1	Sample_18	100	Male
Healthy	1	Sample_19	100	Female
Healthy	1	Sample_20	100	Male
Ulcer	2	Sample_1	59	Female
Healthy	2	Sample_2	79	Female
Healthy	2	Sample_3	61	Male
Healthy	2	Sample_4	58	Male
Ulcer	2	Sample_5	77	Male
Healthy	2	Sample_6	56	Female
Healthy	2	Sample_7	58	Female
Healthy	2	Sample_8	81	Male
Healthy	2	Sample_9	61	Female
Healthy	2	Sample_10	79	Female
Healthy	2	Sample_11	76	Female
Ulcer	2	Sample_13	66	Male
Healthy	2	Sample_15	82	Female
Healthy	2	Sample_16	64	Female
Healthy	2	Sample_17	59	Female
Healthy	2	Sample_18	62	Male
Healthy	2	Sample_19	86	Male
Healthy	2	Sample_20	68	Female
Healthy	3	Sample_1	100	Female
Healthy	3	Sample_2	86	Male
Healthy	3	Sample_3	92	Male
Healthy	3	Sample_4	82	Male
Healthy	3	Sample_5	99	Male
Ulcer	3	Sample_6	78	Male
Healthy	3	Sample_7	75	Male
Healthy	3	Sample_8	87	Male
Ulcer	3	Sample_9	71	Female
Healthy	3	Sample_10	67	Female
Ulcer	3	Sample_11	77	Male
Healthy	3	Sample_12	88	Male
Healthy	3	Sample_13	83	Female
Ulcer	3	Sample_14	53	Female
Healthy	3	Sample_15	76	Male
Healthy	3	Sample_16	78	Female
Healthy	3	Sample_17	74	Male
Healthy	3	Sample_18	70	Male
Ulcer	3	Sample_19	61	Male
Healthy	3	Sample_20	81	Male
Ulcer	4	Sample_1	47	Female
Ulcer	4	Sample_2	61	Female
Ulcer	4	Sample_3	62	Male
Ulcer	4	Sample_4	47	Male
Ulcer	4	Sample_5	37	Male
Ulcer	4	Sample_6	70	Male
Ulcer	4	Sample_7	32	Female
Ulcer	4	Sample_8	45	Female
Ulcer	4	Sample_9	40	Female
Ulcer	4	Sample_10	56	Male
Ulcer	4	Sample_11	46	Male
Healthy	4	Sample_12	61	Male
Healthy	4	Sample_13	53	Female
Ulcer	4	Sample_14	63	Male
Ulcer	4	Sample_15	60	Male
Ulcer	4	Sample_16	44	Female
Ulcer	4	Sample_17	48	Female
Ulcer	4	Sample_18	53	Female
Healthy	4	Sample_20	80	Male
Ulcer	5	Sample_1	49	Female
Ulcer	5	Sample_2	99	Female
Ulcer	5	Sample_3	66	Female
Ulcer	5	Sample_4	59	Female
Healthy	5	Sample_5	100	Female
Ulcer	5	Sample_6	81	Female
Healthy	5	Sample_7	83	Female
Healthy	5	Sample_8	100	Male
Ulcer	5	Sample_9	47	Male
Ulcer	5	Sample_10	56	Male
Healthy	5	Sample_11	98	Male
Healthy	5	Sample_12	100	Male
Ulcer	5	Sample_14	74	Male
Healthy	5	Sample_15	79	Female
Healthy	5	Sample_16	64	Female
Healthy	5	Sample_17	100	Female
Ulcer	5	Sample_18	84	Male
Ulcer	5	Sample_19	69	Female
Ulcer	5	Sample_20	80	Male
Healthy	6	Sample_1	55	Male
Healthy	6	Sample_2	100	Male
Ulcer	6	Sample_3	61	Male
Ulcer	6	Sample_5	59	Male
Healthy	6	Sample_6	60	Male
Healthy	6	Sample_7	98	Female
Healthy	6	Sample_8	100	Male
Healthy	6	Sample_9	63	Female
Healthy	6	Sample_10	100	Male
Healthy	6	Sample_11	100	Female
Ulcer	6	Sample_12	61	Female
Ulcer	6	Sample_13	49	Female
Ulcer	6	Sample_14	35	Male
Healthy	6	Sample_15	97	Male
Healthy	6	Sample_16	96	Female
Healthy	6	Sample_17	100	Male
Healthy	6	Sample_18	78	Male
Healthy	6	Sample_19	50	Male
Healthy	6	Sample_20	73	Female
Ulcer	7	Sample_1	72	Female
Healthy	7	Sample_2	67	Female
Ulcer	7	Sample_4	73	Male
Ulcer	7	Sample_5	57	Male
Healthy	7	Sample_6	100	Female
Healthy	7	Sample_7	69	Female
Healthy	7	Sample_8	95	Female
Ulcer	7	Sample_9	68	Male
Healthy	7	Sample_10	89	Male
Ulcer	7	Sample_11	71	Male
Ulcer	7	Sample_12	63	Male
Healthy	7	Sample_13	98	Male
Healthy	7	Sample_14	100	Female
Healthy	7	Sample_15	99	Female
Healthy	7	Sample_16	97	Female
Ulcer	7	Sample_17	63	Male
Ulcer	7	Sample_18	50	Male
Ulcer	7	Sample_19	85	Male
Ulcer	7	Sample_20	43	Male
Healthy	8	Sample_1	92	Female
Healthy	8	Sample_2	100	Female
Healthy	8	Sample_3	100	Female
Healthy	8	Sample_4	100	Female
Healthy	8	Sample_5	100	Male
Healthy	8	Sample_6	100	Male
Healthy	8	Sample_7	100	Female
Healthy	8	Sample_8	100	Male
Healthy	8	Sample_9	100	Male
Ulcer	8	Sample_10	78	Male
Healthy	8	Sample_11	100	Male
Healthy	8	Sample_12	92	Male
Healthy	8	Sample_13	99	Male
Healthy	8	Sample_14	100	Male
Healthy	8	Sample_15	100	Male
Healthy	8	Sample_16	97	Female
Healthy	8	Sample_17	94	Male
Healthy	8	Sample_18	100	Male
Healthy	8	Sample_19	100	Male
Healthy	8	Sample_20	100	Male
Ulcer	9	Sample_1	75	Female
Ulcer	9	Sample_2	91	Female
Healthy	9	Sample_3	81	Female
Healthy	9	Sample_4	99	Male
Healthy	9	Sample_6	98	Male
Healthy	9	Sample_7	49	Male
Healthy	9	Sample_9	87	Female
Healthy	9	Sample_10	97	Male
Healthy	9	Sample_11	64	Male
Healthy	9	Sample_12	64	Male
Healthy	9	Sample_13	89	Female
Healthy	9	Sample_14	83	Female
Ulcer	9	Sample_15	51	Male
Healthy	9	Sample_16	77	Female
Healthy	9	Sample_19	99	Male
Ulcer	10	Sample_1	62	Male
Healthy	10	Sample_2	51	Male
Ulcer	10	Sample_3	62	Male
Healthy	10	Sample_4	54	Male
Healthy	10	Sample_5	81	Female
Ulcer	10	Sample_6	45	Female
Ulcer	10	Sample_8	59	Male
Ulcer	10	Sample_9	63	Female
Healthy	10	Sample_11	75	Female
Ulcer	10	Sample_12	73	Male
Healthy	10	Sample_13	74	Female
Healthy	10	Sample_14	75	Male
Healthy	10	Sample_15	21	Male
Ulcer	10	Sample_16	72	Male
Healthy	10	Sample_17	67	Male
Ulcer	10	Sample_18	68	Male
Healthy	10	Sample_19	67	Female
Healthy	10	Sample_20	77	Female
